# Supplementary material for: Petrogenesis of volcanic rocks from the Quaternary Eifel volcanic fields, Germany: detailed insights from combined trace-element and Sr–Nd–Hf–Pb–Os isotope data
Source: Contrib Mineral Petrol. 2024 May 9;179(6):57. doi: 10.1007/s00410-024-02137-w (PMC11081932; doi:10.1007/s00410-024-02137-w)
Supplement: Supplementary file 2 — Supplementary file2 (XLSX 101 KB) [file 410_2024_2137_MOESM2_ESM.xlsx]

## Sheet: Table S-1
Table S-1: Major- and trace elements
Sample Number	Ei 02	Ei 03	Ei 04	Ei 05	Ei 06	Ei 07	Ei 08	Ei 09	Ei 10a	Ei 10b	Ei 11 a	Ei 12	Ei 13	Ei 14	Ei 15	Ei 16b	Ei 17	Ei 18	Ei 19	Ei 20	Ei 21	Ei 22a	Ei 23	Ei 24	Ei 25	Ei 26	Ei 27	Ei 28	Ei 29	Ei 30	Ei 31	Ei 32	Ei 33	Ei 34	Ei 36	Ei 38	Ei 39	Ei 40	Ei 41	Ei 42	Ei 43	Ei 44	Ei 45	Ei 46	Ei 47	Ei 48	Ei 49a	Ei 49b	Ei 50
Locaylity	Eppelsberg	Eppelsberg	Herrchenberg	Herrchenberg	Herrchenberg	Herrchenberg	Upper-Mendig Flow	Bausenberg	Hannebacher Ley	Hannebacher Ley	Schorberg	Leilenkopf	Hohe Buche	Plaidter Hummerich	Nettetal	Rothenberg	Lower-Mendig Flow	Eppelsberg Coarse	Eppelsberg Dike	Lower-Mendig Flow	relict flow. Hill W' Jägerheim	Rüderbusch	Steffelner Kopf	Goßberg	Rockeskyller Kopf	Kalem	Sarresdorf Lavaflow	Facher Höhe	Wartgesberg	Mosenberg	Auf der Hardt	Kirchweiler	Sulzbusch	Sulzbusch	An der Ahl	Ettringer Bellerberg	Karmelenberg	Humersberg	Engelner Kopf	Schellkopf	Meirother Kopf	Meirother Kopf	Meirother Kopf	An der Hardt	Schorenberg	Burgberg	Burg Olbrück	Burg Olbrück	Perler Kopf
Classification (Le Maite, 2002)	Basanite	Basanite	Melilitite	Melilitite	Melilitite	Melilitite	Tephrite	Basanite	Nephelinite	Nephelinite	Basanite	Basanite	Basanite	Basanite	Basanite	Basanite	Basanite	Basanite	Basanite	Basanite	Basanite	Basanite	Basanite	Basanite	Basanite	Basanite	Basanite	Basanite	Basanite	Basanite	Basanite	Basanite	Basanite	Basanite	Tephrite	Phono-Tephrite	Basanite	Basanite	Phonolite	Phonolite	Basanite	Basanite	Basanite	Phonolite	Phonolitic foidite	Phonolite	Phonolite	Phonolite	Phonolitic foidite
Group	EEVF	EEVF	EEVF - Foidite	EEVF - Foidite	EEVF - Foidite	EEVF - Foidite	EEVF - Phono-tephrites	EEVF	EEVF - Foidite	EEVF - Foidite	EEVF	EEVF	EEVF	EEVF	EEVF	EEVF	EEVF	EEVF	EEVF	EEVF	EEVF	WEVF - F-Suite	WEVF - F-Suite	WEVF - F-Suite	WEVF - F-Suite	WEVF - F-Suite	WEVF - ONB-Suite	WEVF - ONB-Suite	WEVF - ONB-Suite	WEVF - ONB-Suite	WEVF - F-Suite	WEVF - F-Suite	EEVF	EEVF	EEVF - Phono-tephrites	EEVF - Phono-tephrites	EEVF	EEVF	EEVF - Phonolite	EEVF - Phonolite	EEVF	EEVF	EEVF	EEVF - Phonolite	EEVF - Phonolite	EEVF - Phonolite	EEVF - Phonolite	EEVF - Phonolite	EEVF - Phonolite
Age (kyr)	223 ± 11	223 ± 11	452 ± 14	452 ± 14	452 ± 14	452 ± 14	171 ± 21	140 ± 30	470 ± 50	470 ± 50	287 ± 0.6	240 ± 20	366 ± 40	207 ± 14	180 ± 30	202 ± 14	171 ± 21	223 ± 6	223 ± 6	171 ± 21		941 ± 20			360 ± 40	540 ± 60	32 ± 13	35 ± 14	32 ± 11	81 ± 13	476 ± 42	540 ± 40	340 ± 80	340 ± 80	300 ± 100	184 ± 8	200 ± 42		320 ± 40	380 ± 40	420 ± 30	420 ± 30	420 ± 30	290 ± 6	287 ± 0.6	345 ± 2	374 ± 1	374 ± 1	382 ± 1
Age Reference	Nowell et al., (2006) and reference therein	Nowell et al., (2006) and reference therein	Nowell et al., (2006) and reference therein	Nowell et al., (2006) and reference therein	Nowell et al., (2006) and reference therein	Nowell et al., (2006) and reference therein	Schmitt et al. 2017	Nowell et al., (2006) and reference therein	Nowell et al., (2006) and reference therein	Nowell et al., (2006) and reference therein	Nowell et al., (2006) and reference therein	Nowell et al., (2006) and reference therein	Nowell et al., (2006) and reference therein	Nowell et al., (2006) and reference therein	Nowell et al., (2006) and reference therein	Nowell et al., (2006) and reference therein	Schmitt et al. 2017	Nowell et al., (2006) and reference therein	Nowell et al., (2006) and reference therein	Schmitt et al. 2017		Nowell et al., (2006) and reference therein			Nowell et al., (2006) and reference therein	Nowell et al., (2006) and reference therein	Mertz et al., (2015)	Mertz et al., (2015), references therein	Mertz et al., (2015)	Nowell et al., (2006) and reference therein	Nowell et al., (2006) and reference therein	Nowell et al., (2006) and reference therein	Nowell et al., (2006) and reference therein	Nowell et al., (2006) and reference therein	Nowell et al., (2006) and reference therein	Schmitt et al. 2017	Nowell et al., (2006) and reference therein		Nowell et al., (2006) and reference therein	Nowell et al., (2006) and reference therein	Nowell et al., (2006) and reference therein		Nowell et al., (2006) and reference therein	Nowell et al., (2006) and reference therein	Nowell et al., (2006) and reference therein	Nowell et al., (2006) and reference therein	Nowell et al., (2006) and reference therein	Nowell et al., (2006) and reference therein	Nowell et al., (2006) and reference therein
Longitude	E 07° 19'7.10''	E 07° 19'7.10''	E 07° 15'54.47''	E 07° 15'54.47''	E 07° 15'54.47''	E 07° 15'54.47''	E 07° 17'19.43''	E 07° 13'15.81''	E 07° 7'29.23''	E 07° 7'29.23''	E 07° 9'9.46''	E 07° 18'19.74’’	E 07° 20'1.38''	E 07° 22'1.74''	E 07° 17'19.60''	E 07° 24'59.59''	E 07° 17'30.00''	E 07° 19'7.10''	E 07° 19'7.10''	E 07° 16'36.21''	E 07° 17'42.0''	E 06° 37'42.96"	E 06° 33'27.96"	E 06° 42.'11.94"	E 06° 40'36.72"	E 06° 37'51.06"	E 06° 39'4.43"	E 07° 1'13.32"	E 06° 55'54.95"	E 06° 46'36.36"	E 06° 52'5.99"	E 06° 45'41.76"	E 07° 16'44.1''	E 07° 16'44.1''	E 07° 11'21.1''	E 07° 13'25.7''	E 07° 25'34.3''	E 07° 8'34.1''	E 07° 8'32.5''	E 07° 9'54.5''	E 07° 11'12.0''	E 07° 11'12.0''	E 07° 11'12.0''	E 7°10'19.3"	E 7°11'01.1"	E 7°11'39.1"	E 7°09'57.2"	E 7°09'57.2"	E 7°08'32.1"
Latitude	N 50° 24'23.05''	N 50° 24'23.05''	N 50° 28'39.88''	N 50° 28'39.88''	N 50° 28'39.88''	N 50° 28'39.88''	N 50° 22'42.30"	N 50° 28'4.38"	N 50° 27'1.26"	N 50° 27'1.26"	N 50° 25'47.16"	N 50° 28'32.40"	N 50° 27'52.94"	N 50° 23'4.957"	N 50° 21'23.70"	N 50° 24'51.66"	N 50° 23'36.00"	N 50° 24'23.05''	N 50° 24'23.05''	N 50° 23'17.95''	N 50° 27'24.00''	N 50° 17'42.96"	N 50° 16'59.22"	N 50° 16'25.07"	N 50° 15'23.4"	N 50° 11'30.72"	N 50° 13'20.70"	N 50° 4'27.41"	N 50° 6'29.34"	N 50° 4'52.14"	N 50° 11'10.92"	N 50° 13'5.16"	N 50° 21'32.9''	N 50° 21'32.9''	N 50° 20'47.3''	N 50° 20'99.8''	N 50° 20'47.5''	N 50° 24'29.5''	N 50° 25'33.9''	N 50° 25'75.4''	N 50° 25'9.8''	N 50° 25'9.8''	N 50° 25'9.8''	N 50°23'45.1"	N 50°23'39.4"	N 50°23'30.7"	N 50°26'53.2"	N 50°26'53.2"	N 50°27'11.3"
[wt.%]
SiO2	42.54	42.23	38.86	38.74	38.83	38.29	47.26	43	40.8	40	44	39.3	42.7	43.8	43.7	43.8	44.28	42.82	42.91	44.36	44.2	41.5	41.6	42.9	43.6	39.3	43.2	42.6	42.9	41.6	42.1	41.6	44.1	44.1	44.5	50.2	44.6	44.4	50.4	50.7	42.3	42.5	41.9	47.4	48.1	52.1	52.8	52.5	47.7
TiO2	2.79	2.73	3.13	3.09	3.11	3.04	2.06	2.69	2.22	2.15	2.18	2.65	2.76	2.63	2.58	2.64	2.53	2.737	2.455	2.536	2.65	2.417	2.723	2.399	2.448	2.863	2.317	2.296	2.423	2.637	2.458	2.73	2.15	2.15	1.87	1.78	2.54	2.15	0.399	0.267	2.44	2.41	2.42	0.694	0.892	0.212	0.275	0.262	1.07
Al2O3	13.64	13.87	13.53	13.51	13.49	13.42	16.53	13.5	14.9	14.9	13.6	12.8	13.2	14.1	14.5	13.8	15.29	14.22	14.44	15.34	14.5	11	11.3	11.3	11.6	11.8	12.1	11.6	11.3	12.1	11.8	11.6	14.1	14.2	16.6	16.6	14.4	15	21.3	21.3	13.2	13.6	13.5	22.2	18.9	21.4	21.8	21.6	19
Fe2O3	11.35	11.48	11.39	11.34	11.2	11.16	8.67	10.9	11.4	11	10.2	11	11.1	10.8	10.7	10.7	10.68	11.66	11.39	10.68	10.7	10.5	11	9.86	10.3	11.8	11.3	11.8	11.9	11.7	10.8	11.2	9.78	9.81	9.63	7.5	10.5	10.1	3.27	2.65	10.3	10.1	10.3	4.26	5.18	2.76	3.03	2.95	6.83
MnO	0.18	0.19	0.21	0.21	0.21	0.21	0.19	0.17	0.29	0.28	0.18	0.2	0.16	0.18	0.17	0.17	0.202	0.188	0.195	0.203	0.165	0.18	0.177	0.156	0.169	0.212	0.187	0.174	0.17	0.186	0.168	0.175	0.203	0.206	0.253	0.168	0.171	0.222	0.216	0.219	0.18	0.182	0.185	0.192	0.2	0.25	0.247	0.235	0.309
MgO	9.8	8.39	8.51	8.65	8.63	8.63	4.35	9.59	4.34	4.61	9.5	8.42	9.94	8.59	8.36	9.08	6.34	7.69	7.52	6.57	8.87	10.9	10.2	11.1	10	9.55	11.5	13.6	13.8	12.1	9.56	9.77	8.94	8.91	4.41	4.51	8.28	7.23	0.385	0.121	10.47	9.4	9.44	0.533	1.05	0.157	0.11	0.091	1.38
CaO	12.05	12.02	13.97	14	14.07	14.03	8.88	12	11.5	12.7	11.6	15.3	11.9	10.9	11	11.3	10.64	12	11.79	10.67	11.2	13.99	13.77	13.37	12.78	14.9	12.59	11.83	11.13	12.49	14.06	14.39	11.2	11.1	9.58	7.77	11	10.7	1.51	1.67	12.5	12.5	12.5	2.78	5.99	1.63	0.722	1.49	6.39
Na2O	2.73	3.58	3.87	3.88	3.84	3.68	4.75	2.75	5.61	6.09	3.15	3.24	2.78	3.23	3.17	3.23	4.05	3.52	3.62	3.92	2.78	2.54	2.71	2.68	2.13	3.24	3.38	2.91	3.01	3.58	2.87	2.68	3.75	3.45	5.25	4.66	3.37	4.49	8.51	8.07	3.35	3.23	3.37	7.76	5.83	7.98	7.95	8.01	6.71
K2O	3.32	2.9	3.83	3.87	3.76	4	4.52	3.12	3.75	4.24	3.27	2.77	2.87	3.33	3.39	3.35	3.65	3.11	3.12	3.68	3.24	3.13	3.82	3.53	3.88	2.66	1.51	1.47	1.49	2.02	3.11	3.34	3.37	3.15	4.65	4.22	3.47	3.6	8.87	10.2	3.38	3.69	3.41	9.37	7.94	8.72	9.99	9.77	5.21
P2O5	0.51	0.61	0.66	0.66	0.66	0.67	0.53	0.53	1.21	1.22	0.53	0.72	0.57	0.65	0.66	2.64	0.792	0.72	0.754	0.791	0.63	0.693	0.708	0.603	0.74	0.99	0.865	0.916	0.839	0.909	0.711	0.654	0.64	0.635	0.842	0.415	0.642	0.796	0.069	0.029	0.641	0.649	0.654	0.082	0.319	0.017	0.031	0.023	0.497
L.O.I.	0.12	1.06	0.83	1.2	1.08	1.85	0.69	< 0.1	2.32	0.87	0.17	2.33	0.09	-0.08	0.12	-0.14	0.395	0.388	1.135	0.124	0.42	1.03	1	0.25	0.85	0.98	1	1	1	1	0.28	1	0.45	1.1	0.36	0.65	0.04	0.96	1.26	1.6	0.12	0.55	0.77	2.33	3.46	3.91	1.6	1.86	3.35
Total	99.03	99.06	98.79	99.15	98.88	98.98	98.43	98.25	98.34	98.06	98.38	98.73	98.07	98.13	98.35	100.57	98.849	99.053	99.329	98.874	99.355	97.88	99.008	98.148	98.497	98.295	99.949	100.196	99.962	100.322	97.917	99.139	98.683	98.811	97.945	98.473	99.013	99.648	96.189	96.826	98.881	98.811	98.449	97.601	97.861	99.136	98.555	98.791	98.446
Mg#	66.0004	62.1656	62.6833	63.1666	63.4015	63.4844	53.0077	66.5233	46.2273	48.4898	67.7218	63.2689	66.7937	64.2197	63.6367	65.6315	57.1936	59.7211	59.7257	58.0324	65.134	70.1862	67.4321	71.7488	68.6257	64.4729	69.6868	72.2175	72.2203	69.7868	66.5344	66.3255	67.2531	67.1064	50.7459	57.4189	63.897	61.7088	20.9438	9.30419	69.4915	67.6259	67.3908	21.9619	31.2031	11.3497	7.55294	6.48341	31.2176
[µg/g]
Sc	35.287		27.815	28.46	27.7	26.694	16.968	38.985	12.15	11.879	34.553	32.676	40.148	32.733	33.144	35.252	23.5	29.8	26.8	23.5	32.3	32.5	37.6	36.2	32.6	34.5	25.7	29.2	26.1	27.4	37.2	37	23.62	23.27	9.24	18.26	27.85	17.67	1.02	0.67	29.88	31	29.61	2.46	4	3.75	3.52	3.55	5.38
Cr	227.624		125.81	117.7	117.53	123.29	27.258	236.15	8.97	10.458	317.343	97.709	263.778	144.575	154.515	235.411	60.1	87.9	119.5	61.3	129.9	455	282	474	368	189	417	536	527	402	290	293	242.93	247.19	40.4	60.11	124.59	141.46	12.67	8.17	241.16	221.4	220.83	1.41	5.37	1.42	1.12	2.63	4.67
Ni	141.743		63.638	67.7	67.01	65.837	29.839	129.504	17.98	20.548	135.691	63.571	127.574	108.347	90.844	126.37	53.4	67	83	55.5	88.5	176	124	169	149	88	227	286	315	221	110	115	131.96	133.86	23.19	41.86	82.77	88.13	1.44	0.45	113.84	97.9	99.82	3.32	3.34	0.5	0.38	0.6	2.66
Cu	76.12		70.728	72.22	72.51	103.561	29.377	84.672	64.72	77.345	94.531	72.916	68.94	65.158	59.902	88.205	41.8	56.9	56.8	42.1	58.6	109	143	105	107	128.9	64.5	72.6	72.7	62.8	152	123	43.78	45.83	29.04	33.88	55.16	61.49	5.16	4.11	63.98	69.5	69.57	4.82	8.99	0.22	0.33	2.56	8.15
Zn	84.874		94.573	94.27	95.67	90.281	98.281	92.779	151.87	134.117	90.152	99.25	89.502	99.281	96.101	94.69	113.2	103.6	109.3	114	87.7	77.2	81.3	71.7	78.3	94.6	94.3	88.1	92.6	94.9	80.3	81.1	88.58	94.77	113.4	88.36	86.57	100.71	85.95	90.58	79.21	88	81.07	109.53	112.71	140.63	149.27	136.28	172.29
Rb	98.505		97.63	91.99	86.95	106.623	130.622	83.684	119.96	103.06	92.634	72.04	93.654	97.986	97.588	93.992	96.9	77.4	106.1	95.4	91	104	110	103	123	80.1	49.4	41.5	38.5	61.3	89	97.8	94.16	96.54	111.27	133.31	91.24	101.06	120.14	185.05	91.41	94.7	94.67	150.29	135.94	187.39	215.7	192.68	113.87
Sr	839.427		1224.89	1141.86	1046.6	1276.53	1672.68	845.239	1473.38	2149.23	1062.08	1253.89	829.981	1002.77	974.394	970.85	1185	1065.8	1030	1173.4	858.3	951	859	830	896	910	1195	941	894	1096	880	821	1364.61	1387.43	2227.03	1058.86	940.55	1675.76	626.7	676.32	1005.97	1058.7	1062.55	1460.38	1963.94	806.18	654.36	791.97	1656.52
Y	22.335		26.744	26.99	26.67	26.104	28.506	23.331	43.24	41.743	23.504	27.609	22.943	26.033	24.858	24.67	31.6	28.8	27.4	31.6	23.5	20.3	19.8	18.6	20.9	27.2	29.5	25.1	24.6	29	21.3	20.8	27.29	26.95	36.41	25.31	24.84	30.89	17.47	15.78	23.2	26.3	24.84	19.72	27.98	15.26	19.99	21.67	39.65
Zr	247.753		285.857	264.7	262.02	280.161	366.805	290.199	363.14	387.663	252.31	322.429	295.821	309.001	317.955	322.785	360	333.2	294.2	357.4	276.9	271	260	216	291	315	227	212	213	259	242	238	249.37	245.46	312.03	363.35	305.53	273.03	519.16	589.16	261.1	262	267.89	359.1	347.35	657.11	598.82	607.48	615.49
Nb	75.941		141.439	141	138.5	135.938	131.368	74.737	303.51	263.733	104.602	143.058	71.591	86.977	84.1	87.007	122.1	104.3	104.6	121.3	77.2	100	86.1	88.3	91.9	131	98	75.8	75.6	113	98.3	93	139.58	138.14	206.88	99.82	84.72	152.77	313.52	229.97	110.22	125.1	118.86	187.02	210.52	215.64	250.5	252.91	309.8
Cs	0.868		0.567	1.07	0.68	1.019	1.593	0.796	1.68	1.476	1.242	0.595	0.768	1.099	0.927	0.896	1.2	0.9	1.1	1.2	0.9	0.964	1.02	0.982	1.22	1.13	0.915	0.754	0.606	0.955	0.889	1.02	1.51	1.52	2.07	2.28	1.05	1.78	3.11	3.69	1.21	1.3	1.29	2.17	2.45	4.24	3.97	3.83	3.96
Ba	1112.28		1363.11	1303.76	1276.65	1341.73	1702.01	1022.69	674.78	803.613	961.851	1078.17	1062.62	1182.6	1125.14	1131.99	1196	1018.4	1032.7	1201.5	1196	1208	1215	1202	1192	1142	963	770	746	1006	1032	1078	1081.9	1092.43	1005.99	1226.84	1148.3	1240.65	796.25	309.02	1106.71	1216.9	1232.47	1795.51	1513.55	225.76	355.38	279.95	1329.09
La	59.838		91.867	90.34	84.49	89.661	98.65	57.14	186.92	180.899	71.859	91.024	60.685	69.591	71.803	70.294	88.2	74.7	74.5	85.4	58.4	77	62.8	63.8	77.6	92.4	93.5	76.6	73.3	89.2	71.8	58.8	116.48	116.14	172.04	84.73	72.33	127.95	45.8	56.52	83.84	84.8	90.51	81.78	112.66	80.42	71.21	70.09	156.73
Ce	117.888		176.994	184.76	173.02	173.146	179.052	115.417	333.19	326.687	137.393	178.153	121.671	135.496	138.647	135.5	177	154	150.9	173.1	119.9	149	130	127	147	179	165	138	132	162	140	122	202.49	202.74	296.98	147.03	139.24	227.99	75.77	85.03	157.51	166	168.57	135.6	202.47	127.78	118.82	119.4	278.12
Pr	13.31		19.931	19.2	18.77	19.364	18.795	13.094	34.21	34.157	14.742	19.835	13.833	15.208	15.278	14.897	19.3	17.1	16.6	19	13.4	16.3	14.8	13.9	16.2	20.3	17.2	14.5	13.8	17.3	15.8	14.1	21.17	20.96	30.3	15.12	15.71	24.04	9.29	9.17	17.21	17.6	18.43	12.46	19.57	10.44	10.58	10.37	28.54
Nd	50.147		72.185	69.63	67.96	70.837	64.888	50.368	117.21	118.737	54.442	73.257	52.58	56.988	56.926	55.727	70.3	63.6	60.6	69.3	49.8	61	57.2	52.8	60.8	78	63.9	55.3	52.6	65.4	60.2	55.3	74.01	72.89	103.14	52.65	58.51	84.25	30.25	27.3	63.25	63	67.01	37.25	63.86	27.46	29.84	29.05	95.14
Sm	8.424		11.311	10.98	10.81	11.05	9.925	8.675	17.17	17.135	8.84	11.575	8.895	9.609	9.337	9.24	11.5	10.6	9.9	11.4	8.5	9.47	9.28	8.37	9.52	12.6	10.9	9.61	9.35	11.29	9.67	9.29	10.99	10.86	14.64	8.37	9.76	12.55	4.63	3.79	10.13	10	10.6	4.99	9	3.16	3.95	3.92	13.55
Eu	2.384		3.143	3.12	3.07	3.082	2.799	2.465	4.77	4.676	2.452	3.207	2.488	2.704	2.618	2.597	3.3	3.1	2.9	3.3	2.5	2.68	2.65	2.39	2.68	3.56	3.29	2.89	2.86	3.39	2.72	2.66	3.11	3.07	4.06	2.4	2.86	3.54	1.41	1.12	2.89	2.8	3	1.47	2.52	0.88	1.16	1.15	3.71
Gd	6.94		9.027	8.62	8.5	8.852	8.14	7.097	13.16	13.284	7.194	9.147	7.189	7.835	7.546	7.508	9.2	8.6	8	9.1	6.9	7.23	7.13	6.48	7.31	9.69	9.18	8.1	7.99	9.35	7.42	7.26	8.86	8.74	11.53	7	8.08	10.1	3.77	3.11	8.16	8	8.52	4.05	7.03	2.57	3.35	3.33	10.47
Tb	0.91		1.142	1.1	1.08	1.119	1.079	0.949	1.67	1.678	0.943	1.17	0.946	1.036	0.994	0.99	1.2	1.1	1	1.2	0.9	0.905	0.898	0.82	0.928	1.22	1.22	1.07	1.06	1.23	0.945	0.929	1.14	1.13	1.48	0.95	1.06	1.3	0.57	0.48	1.05	1	1.1	0.57	0.94	0.36	0.52	0.52	1.37
Dy	4.699		5.66	5.56	5.49	5.549	5.624	4.963	8.57	8.447	4.864	5.856	4.882	5.4	5.132	5.119	6.3	5.9	5.5	6.3	4.8	4.45	4.433	4.06	4.6	6.01	6.25	5.47	5.4	6.27	4.68	4.62	5.84	5.77	7.56	5.09	5.45	6.57	3.38	2.85	5.3	5.3	5.52	3.27	5.03	2.15	3.21	3.27	7.27
Ho	0.841		0.999	1.01	0.99	0.982	1.038	0.89	1.57	1.521	0.875	1.036	0.867	0.971	0.923	0.918	1.2	1.1	1	1.2	0.9	0.777	0.762	0.711	0.799	1.04	1.1	0.952	0.938	1.09	0.814	0.793	1.06	1.05	1.39	0.96	0.98	1.2	0.69	0.61	0.92	1	0.99	0.68	0.99	0.47	0.71	0.73	1.4
Er	2.142		2.536	2.51	2.48	2.489	2.77	2.216	4.05	3.903	2.227	2.578	2.171	2.457	2.355	2.324	3	2.7	2.6	3	2.2	1.93	1.88	1.78	2	2.56	2.72	2.35	2.28	2.69	2.04	1.97	2.76	2.74	3.69	2.6	2.54	3.11	2.09	1.87	2.39	2.5	2.53	2	2.74	1.54	2.31	2.39	3.84
Tm	0.282		0.326	0.34	0.34	0.323	0.379	0.295	0.56	0.522	0.3	0.342	0.287	0.332	0.321	0.315	0.4	0.4	0.4	0.4	0.3	0.256	0.245	0.238	0.265	0.334	0.36	0.308	0.296	0.352	0.271	0.26	0.38	0.38	0.52	0.39	0.36	0.44	0.35	0.32	0.33	0.3	0.35	0.31	0.41	0.27	0.4	0.41	0.57
Yb	1.767		2.051	2.02	2.02	2.008	2.44	1.842	3.39	3.266	1.892	2.107	1.777	2.075	1.986	1.975	2.5	2.3	2.2	2.5	1.8	1.57	1.5	1.46	1.64	2.04	2.2	1.87	1.8	2.15	1.68	1.59	2.39	2.37	3.23	2.54	2.18	2.68	2.47	2.28	2.03	2	2.17	2.06	2.61	2.02	2.78	2.92	3.61
Lu	0.249		0.283	0.29	0.29	0.28	0.353	0.263	0.48	0.459	0.273	0.302	0.255	0.295	0.289	0.285	0.4	0.3	0.3	0.4	0.3	0.234	0.219	0.217	0.242	0.296	0.324	0.275	0.261	0.312	0.246	0.237	0.36	0.36	0.47	0.39	0.33	0.4	0.39	0.37	0.31	0.3	0.33	0.31	0.38	0.33	0.43	0.45	0.53
Hf	5.735		5.822	5.94	5.94	5.736	7.006	6.539	6.44	6.231	5.488	6.625	6.789	6.74	6.838	6.99	8.1	8	7	8.2	7	6.08	6.13	4.93	6.79	7.2	4.8	4.6	4.68	5.37	5.52	5.63	5.15	5.07	5.77	6.91	6.74	5.37	5.77	6.87	5.78	6.2	5.86	4.87	5.24	8.39	7.46	7.55	8.59
Ta	4.325		7.087	7.48	7.37	6.954	6.521	4.398	13.36	12.031	4.886	7.227	4.137	5.084	4.772	4.954	7.6	6.5	6.3	7.5	4.7	5.14	4.89	4.5	4.92	7.44	4.25	3.9	3.83	5.58	5.13	4.74	6.18	6.1	8.75	4.47	4.89	6.92	5.25	4.12	5.84	6.7	6.06	5.06	6.81	2.78	3.64	3.67	10.59
Pb	4.307		5.614	5.38	2.78	2.297	10.332	4.762	10.51	1.806	5.813	3.153	4.682	4.502	6.566	5.684	7.3	6.1	2.2	7.4	6	6.75	5.82	4.89	7.6	6.58	5.12	4.11	4.32	4.69	5.85	4.61	8.2	7.65	12.95	10.44	6.71	6.84	14.59	21.5	6.79	5	5.15	14.81	13.81	29.69	25.65	26.06	27.02
Th	6.317		9.387	9.43	9.38	9.221	11.764	5.699	20.98	19.846	8.217	9.818	5.948	7.313	7.349	7.259	10.1	8.2	8.9	10.1	6.4	8.18	6.13	7.72	8.93	9.12	9.73	8.36	8.1	10	7.81	6.38	12.43	12.38	17.04	13.67	9.17	12.92	22.47	27	10.32	11.1	11.31	18.63	19.63	32.59	31.7	32.93	34.15
U	1.431		2.708	2.73	2.73	2.651	2.79	1.289	5.62	5.934	2.546	2.768	1.355	1.668	1.37	1.69	2.3	1.9	2	2.3	1.4	1.94	1.53	1.98	1.89	2.42	3.54	2.02	2.07	2.46	2.07	1.7	2.95	3.19	5.05	3.39	2.09	3.54	5.01	8.19	2.73	2.9	2.93	1.57	2.98	7.97	6.57	9.59	4.87
[ng/g]
Re	0.707		1.883					0.491				0.067				0.82				0.866		0.609				1.178	0.452		0.23
Os	0.037		0.148					0.035				0.012				0.194				0.012		0.023				0.06	0.052		0.043
Ir	0.061		0.035					0.058				0.016				0.046				0.013		0.01				0.008	0.039		0.033
Pt	0.797		1.179					0.943				0.331				1.27				0.056		1.828				0.158	0.7		0.471
[truncated: 10 more columns]

## Sheet: Table S-2
Table S-2: Modal compositions
Sample Number	Ei 2	Ei 3	Ei 4	Ei 5	Ei 6	Ei 7	Ei 8	Ei 9	Ei 10a	Ei 10b	Ei 11 a	Ei 12	Ei 13	Ei 14	Ei 15	Ei 16b	Ei 17	Ei 18	Ei 19	Ei 20	Ei 21	Ei 22a	Ei 23	Ei 24	Ei 25	Ei 26	Ei 27	Ei 28	Ei 29	Ei 30	Ei 31	Ei 32	Ei 33	Ei 34	Ei 36	Ei 38	Ei 39	Ei 40	Ei 41	Ei 42	Ei 43	Ei 44	Ei 45	Ei 46	Ei 47	Ei 48	Ei 49a	Ei 49b	Ei 50
wt. %
Quartz	0	0	0	0	0	0	0	0	0	0	0	0	0	0	0	0	0	0	0	0	0	0	0	0	0	0	0	0	0	0	0	0	0	0	0	0	0	0	0	0	0	0	0	0	0	0	0	0	0
Plagioclase (wt.%)	15.5	13.6	8.51	8.3	8.76	8.61	13.4	15.7	4.62	0.83	13.7	11.3	15.5	14.6	15.7	16.4	13.1	14.1	14.3	13.7	17.9	9.77	7.63	8.65	11	10.2	13.7	14.5	14.6	11.2	10.5	10	12	14.5	8.24	27.9	14.2	10.4	0	0	11.3	12	12.1	0	2.07	0	0	0	11.2
Orthoclase (wt.%)	0	0	0	0	0	0	27.5	0.85	0	0	4.72	0	2.17	11.6	10.5	19.9	14.5	1.39	3.23	14.3	13.6	0	0	0	0	0	7.31	6.82	8.98	0	0	0	6.06	11.2	10.5	25.7	12.9	9.48	42.2	33.6	0	0	0	11.9	28.5	54.1	50.7	45.7	32.6
Nepheline (Foid) (wt.%)	12.8	16.9	18.3	18.3	18.2	17.6	21.1	13	27.1	29	14.9	15.7	13.2	15.2	14.9	13.2	19	16.6	17.1	18.4	13	12.2	12.8	12.7	10.1	15.5	15.8	13.6	13.3	16.7	13.6	12.7	17.7	16.3	24.9	13.5	15.8	21	34.5	30.1	15.7	15.2	16	35.4	28.5	35.1	31.7	31.8	30.1
Leucite (Foid) (wt.%)	15.7	13.9	18.3	18.5	18	19.3	0	14.2	18.3	20.4	11.9	16	12	6.73	7.95	0	5.93	13.7	12.3	6.25	4.69	15.1	18.3	16.9	18.6	12.8	1.4	1.61	0	9.55	14.9	15.9	11.3	6.26	14.1	0	6.27	9.62	10.3	23.4	16	17.6	16.3	36.4	16.8	0.09	8.11	11	0
Kalsilite (wt.%)	0	0	0	0	0	0	0	0	0	0	0	0	0	0	0	0	0	0	0	0	0	0	0	0	0	0	0	0	0	0	0	0	0	0	0	0	0	0	0	0	0	0	0	0	0	0	0	0	0
Corundum (wt.%)	0	0	0	0	0	0	0	0	0	0	0	0	0	0	0	0	0	0	0	0	0	0	0	0	0	0	0	0	0	0	0	0	0	0	0	0	0	0	0	0	0	0	0	0	0	0	0	0	0
Diopside (CPx) (wt.%)	29.9	33.5	11.6	10.5	11.8	8.86	25.6	33.9	30.2	19.6	33.9	27.2	33.5	29.7	29.1	20.7	29.2	34.3	33.3	28.7	28.1	30.7	27.6	33.2	38.3	22.9	35.8	31.6	30.2	30.6	33.1	29.1	32.9	30.8	29.2	20.1	30.2	31.4	6.49	7.52	27.2	28.4	27.7	12.1	18.4	7.39	3.11	6.64	19.9
Hypersthene (OPx) (wt.%)	0	0	0	0	0	0	0	0	0	0	0	0	0	0	0	0	0	0	0	0	0	0	0	0	0	0	0	0	0	0	0	0	0	0	0	0	0	0	0	0	0	0	0	0	0	0	0	0	0
Wollastonite (wt.%)	0	0	0	0	0	0	0	0	0	0	0	0	0	0	0	0	0	0	0	0	0	0	0	0	0	0	0	0	0	0	0	0	0	0	0	0	0	0	0	0	0	0	0	0	0	0	0	0	0
Olivine (wt.%)	16.2	12.8	20.2	20.8	20.2	21.4	5.88	14.2	7.33	11.2	14	17.7	15.2	13.8	13.6	17.1	9.76	11.2	11.4	10.3	14.6	18.1	17.7	16.6	13.3	19.1	17.8	23.6	24.4	20.6	14.8	16.6	12.9	13.7	6.03	7.18	12.7	10.5	1.92	0.37	17.7	15.3	16	0.76	0	0.75	2.55	0.96	1.79
Larnite (wt.%)	1.62	0.8	13.7	14.2	13.7	15	0	0	3.38	10.1	0	4.35	0	0	0	0	0	0	0	0	0	6.13	7.38	4.45	0.63	9.8	0	0	0	2.44	4.92	7.15	0	0	0	0	0	0	0	0	4.35	3.77	4.11	0	0	0	0	0	0
Acmite (wt.%)	0	0	0	0	0	0	0	0	0	0	0	0	0	0	0	0	0	0	0	0	0	0	0	0	0	0	0	0	0	0	0	0	0	0	0	0	0	0	1.01	0.81	0	0	0	1.3	0	0.84	0.9	0.9	0
K2SiO3 (wt.%)	0	0	0	0	0	0	0	0	0	0	0	0	0	0	0	0	0	0	0	0	0	0	0	0	0	0	0	0	0	0	0	0	0	0	0	0	0	0	0	0	0	0	0	0	0	0	0	0	0
Na2SiO3 (wt.%)	0	0	0	0	0	0	0	0	0	0	0	0	0	0	0	0	0	0	0	0	0	0	0	0	0	0	0	0	0	0	0	0	0	0	0	0	0	0	2.63	3.6	0	0	0	0.54	0	1.25	2.34	2.43	0
Rutile (wt.%)	0	0	0	0	0	0	0	0	0	0	0	0	0	0	0	0	0	0	0	0	0	0	0	0	0	0	0	0	0	0	0	0	0	0	0	0	0	0	0	0	0	0	0	0	0	0	0	0	0
Ilmenite (wt.%)	5.41	5.36	6.13	6.06	6.1	6	4.03	5.26	4.44	4.24	4.25	4.73	5.41	5.13	5.03	5.03	4.94	5.32	4.81	4.92	5.13	4.79	5.34	4.69	4.81	5.64	4.5	4.44	4.71	5.09	4.82	5.34	4.2	4.22	3.67	3.48	4.92	4.18	0.8	0.53	4.73	4.71	4.75	1.39	1.8	0.42	0.53	0.51	2.15
Magnetite (wt.%)	1.68	1.71	1.71	1.7	1.68	1.68	1.29	1.62	1.74	1.65	1.52	1.52	1.65	1.61	1.59	1.55	1.59	1.73	1.7	1.58	1.58	1.58	1.64	1.48	1.54	1.78	1.67	1.74	1.77	1.73	1.62	1.67	1.45	1.46	1.45	1.12	1.55	1.49	0	0	1.52	1.51	1.54	0	0.8	0	0	0	1.04
Hematite (wt.%)	0	0	0	0	0	0	0	0	0	0	0	0	0	0	0	0	0	0	0	0	0	0	0	0	0	0	0	0	0	0	0	0	0	0	0	0	0	0	0	0	0	0	0	0	0	0	0	0	0
Apatite (wt.%)	1.2	1.46	1.58	1.58	1.58	1.62	1.27	1.25	2.94	2.94	1.25	1.53	1.37	1.55	1.58	6.14	1.88	1.71	1.81	1.88	1.48	1.67	1.69	1.44	1.78	2.39	2.04	2.15	1.99	2.15	1.71	1.55	1.53	1.53	2.02	1	1.51	1.88	0.16	0.07	1.53	1.55	1.58	0.21	0.79	0.05	0.07	0.05	1.23
Zircon (wt.%)	0	0	0	0	0	0	0	0	0	0	0	0	0	0	0	0	0	0	0	0	0	0	0	0	0	0	0	0	0	0	0	0	0	0	0	0	0	0	0	0	0	0	0	0	0	0	0	0	0
Perovskite (wt.%)	0	0	0	0	0	0	0	0	0	0	0	0	0	0	0	0	0	0	0	0	0	0	0	0	0	0	0	0	0	0	0	0	0	0	0	0	0	0	0	0	0	0	0	0	0	0	0	0	0
Chromite (wt.%)	0	0	0	0	0	0	0	0	0	0	0	0	0	0	0	0	0	0	0	0	0	0	0	0	0	0	0	0	0	0	0	0	0	0	0	0	0	0	0	0	0	0	0	0	0	0	0	0	0
Sphene (wt.%)	0	0	0	0	0	0	0	0	0	0	0	0	0	0	0	0	0	0	0	0	0	0	0	0	0	0	0	0	0	0	0	0	0	0	0	0	0	0	0	0	0	0	0	0	0	0	0	0	0
Pyrite (wt.%)	0	0	0	0	0	0	0	0	0	0	0	0	0	0	0	0	0	0	0	0	0	0	0	0	0	0	0	0	0	0	0	0	0	0	0	0	0	0	0	0	0	0	0	0	0	0	0	0	0
Halite (wt.%)	0	0	0	0	0	0	0	0	0	0	0	0	0	0	0	0	0	0	0	0	0	0	0	0	0	0	0	0	0	0	0	0	0	0	0	0	0	0	0	0	0	0	0	0	0	0	0	0	0
Fluorite (wt.%)	0	0	0	0	0	0	0	0	0	0	0	0	0	0	0	0	0	0	0	0	0	0	0	0	0	0	0	0	0	0	0	0	0	0	0	0	0	0	0	0	0	0	0	0	0	0	0	0	0
Anhydrite (wt.%)	0	0	0	0	0	0	0	0	0	0	0	0	0	0	0	0	0	0	0	0	0	0	0	0	0	0	0	0	0	0	0	0	0	0	0	0	0	0	0	0	0	0	0	0	0	0	0	0	0
Na2SO4 (wt.%)	0	0	0	0	0	0	0	0	0	0	0	0	0	0	0	0	0	0	0	0	0	0	0	0	0	0	0	0	0	0	0	0	0	0	0	0	0	0	0	0	0	0	0	0	0	0	0	0	0
Calcite (wt.%)	0	0	0	0	0	0	0	0	0	0	0	0	0	0	0	0	0	0	0	0	0	0	0	0	0	0	0	0	0	0	0	0	0	0	0	0	0	0	0	0	0	0	0	0	0	0	0	0	0
Na2CO3 (wt.%)	0	0	0	0	0	0	0	0	0	0	0	0	0	0	0	0	0	0	0	0	0	0	0	0	0	0	0	0	0	0	0	0	0	0	0	0	0	0	0	0	0	0	0	0	0	0	0	0	0
Total (wt.%)	100	100	100	100	100	100	100	100	100	100	100	100	100	100	100	100	100	100	100	100	100	100	100	100	100	100	100	100	100	100	100	100	100	100	100	100	100	100	100	100	100	100	100	100	100	100	100	100	100
Anorthite	15.5	13.6	8.51	8.3	8.76	8.61	10.8	15.7	4.62	0.83	13.7	11.3	15.5	14.6	15.7	13.3	13.1	14.1	14.3	13.7	17.9	9.77	7.63	8.65	11	10.2	13.7	14.5	13.2	11.2	10.5	10	12	14.5	8.24	12.3	14.2	10.4	0	0	11.3	12	12.1	0	2.07	0	0	0	6.73
Albite	0	0	0	0	0	0	2.6	0	0	0	0	0	0	0	0	3.15	0	0	0	0	0	0	0	0	0	0	0	0	1.41	0	0	0	0	0	0	15.7	0	0	0	0	0	0	0	0	0	0	0	0	4.48
Orthoclase	0	0	0	0	0	0	27.5	0.85	0	0	4.72	0	2.17	11.6	10.5	19.9	14.5	1.39	3.23	14.3	13.6	0	0	0	0	0	7.31	6.82	8.98	0	0	0	6.06	11.2	10.5	25.7	12.9	9.48	42.2	33.6	0	0	0	11.9	28.5	54.1	50.7	45.7	32.6
Diopside (CPx)	29.9	33.5	11.6	10.5	11.8	8.86	25.6	33.9	30.2	19.6	33.9	27.2	33.5	29.7	29.1	20.7	29.2	34.3	33.3	28.7	28.1	30.7	27.6	33.2	38.3	22.9	35.8	31.6	30.2	30.6	33.1	29.1	32.9	30.8	29.2	20.1	30.2	31.4	6.49	7.52	27.2	28.4	27.7	12.1	18.4	7.39	3.11	6.64	19.9
Hypersthene (OPx)	0	1	2	3	4	5	0	0	0	0	0	0	0	0	0	0	0	0	0	0	0	0	0	0	0	0	0	0	0	0	0	0	0	0	0	0	0	0	0	0	0	0	0	0	0	0	0	0	0
Olivine	16.2	12.8	20.2	20.8	20.2	21.4	5.88	14.2	7.33	11.2	14	17.7	15.2	13.8	13.6	17.1	9.76	11.2	11.4	10.3	14.6	18.1	17.7	16.6	13.3	19.1	17.8	23.6	24.4	20.6	14.8	16.6	12.9	13.7	6.03	7.18	12.7	10.5	1.92	0.37	17.7	15.3	16	0.76	0	0.75	2.55	0.96	1.79
[truncated: 10 more columns]

## Sheet: Table S-3
Table S-3: Radiogenic isotope compositions
Sample Number	Ei 2	Ei 4	Ei 5	Ei 6	Ei 7	Ei 8	Ei 9	Ei 10a	Ei 10b	Ei 11 a	Ei 12	Ei 13	Ei 14	Ei 15	Ei 16b	Ei 17	Ei 18	Ei 19	Ei 20	Ei 21	Ei 22a	Ei 23	Ei 24	Ei 25	Ei 26	Ei 27	Ei 28	Ei 29	Ei 30	Ei 31	Ei 32	Ei 33	Ei 34	Ei 36	Ei 38	Ei 39	Ei 40	Ei 41	Ei 42	Ei 43	Ei 44	Ei 45	Ei 46	Ei 47	Ei 48	Ei 49a	Ei 49b	Ei 50	Ei 51
86Sr/87Sr	0.704559	0.704567	0.704436	0.704455	0.704648	0.704635	0.704885	0.704445	0.704749	0.704785	0.704497	0.704631	0.704766	0.70463	0.704689		0.704854		0.704554	0.704607	0.704385	0.704649	0.704385	0.70478	0.704326	0.70395	0.704457	0.703897	0.703916	0.704457	0.70458	0.704678	0.704823	0.704767	0.705288	0.704919	0.704811	0.704515	0.704488	0.704622	0.704653	0.704789	0.704488	0.704639	0.70446	0.704501	0.704528	0.704718	0.704715
(±2σ)	13	11	9	±10	17	±10	9	±12	9	8	9	8	7	13	9		±9		±10	±9	11	13	±12	13	17	15	19	16	12	13	14	8	7	6	7	9	10	11	10	7	±8	10	10	9	±10	±10	±11	±8	±11
143Nd/144Nd	0.512671	0.512692	0.512696	0.512697	0.512689	0.512688	0.512692	0.512696	0.512705	0.51267	0.512694	0.512722	0.512675	0.512666	0.512669		0.512689		0.512695	0.512642	0.512713	0.512688	0.512681	0.512656	0.512745	0.512813	0.512811	0.51281	0.5128	0.512676	0.512693	0.512681	0.512678	0.512673	0.512626	0.512673	0.512665	0.512684	0.512688	0.512697	0.512716	0.512681	0.512708	0.51268	0.512658	0.512697	0.512712	0.512722	0.512677
(±2σ)	6	10	6.15544	8.07395	6	10.3208	6	8.8014	3	8	9	9	6	7	9		6.53926		6.5115	6.97562	6	6	5	8	10	±7	7	6	5	6	6	6	8	7	7	7	8	6	7	7	23.2366	7	25.4097	7.01689	0	6.91655	18.0724	0	5.79241
eNd	0.643729	1.05337	1.13101	1.14428	0.994854	0.975347	1.05337	1.13663	1.30697	0.624222	1.09239	1.63858	0.721757	0.546194	0.604715		0.99778		1.10604	0.0735412	1.46302	0.975347	0.838799	0.351125	2.08724	3.41371	3.3747	3.35519	3.16012	0.741264	1.07288	0.838799	0.780278	0.682743	-0.234083	0.682743	0.526687	0.897319	0.975347	1.15091	1.52154	0.838799	1.36549	0.817126	0.390139	1.15091	1.44351	1.63552	0.759152
206Pb/204Pb	19.101	19.266			19.276	19.126	18.926		19.272	19.005	19.264	18.952	18.95	18.851	18.951		18.925		18.972	18.610	19.401	19.061	19.369	19.119	19.603	19.435	19.502	19.435	19.443	19.561	19.737	19.057				19.020				18.995
(±2σ)	0.4	0.4			1	1	0.4		0.5	0.3	0.5	0.5	0.6	± 1			± 0.9		± 0.8	± 0.9	±0.7	± 1	± 1	± 0.8	±0.7	±0.7	± 0.9	±0.7	± 1	±0.7	± 1	± 1				± 0.7				± 1
207Pb/204Pb	15.651	15.655			15.672	15.653	15.638		15.664	15.656	15.656	15.649	15.654	15.633	15.646		15.634		15.634	15.618	15.662	15.657	15.656	15.659	15.661	15.632	15.630	15.627	15.635	15.668	15.674	15.649				15.648				15.648
(±2σ)	0.4	0.3			1	1	0.4		0.5	0.2	0.5	0.5	0.6	± 0.9			± 0.8		± 0.7	± 0.9	±0.6	± 1	± 1	± 0.7	±0.6	±0.6	± 0.8	±0.6	± 0.9	±0.6	± 1	± 0.9				± 0.6				± 0.9
208Pb/204Pb	39.301	39.466			39.5	39.289	39.143		39.477	39.182	39.462	39.274	39.185	39.118	39.183		39.175		39.174	38.897	39.673	39.368	39.555	39.390	39.697	39.311	39.390	39.313	39.358	39.731	39.801	39.175				39.252				39.228
(±2σ)	0.3	0.3			2	2	0.4		0.4	0.2	0.4	0.4	0.7	± 2			± 2		± 2	± 2	±0.7	± 3	± 2	± 2	±0.7	±0.7	± 2	±0.7	± 2	±0.7	± 4	± 2				± 1				± 2
D7/6	8.95	7.56			9.15	8.87	9.54		8.39	10.5	7.68	10.4	10.9	10.2	10.1		9.15		8.63	11	6.83	9.71	6.84	9.55	4.52	3.44	2.63	2.94	3.63	5.66	4.47	9.32				4.94				9.61
D8/6	58.1	54.6			56.8	53.9	63.4		55	57.8	54.5	73.4	64.7	69.7	64.4		66.8		60.9	77	59.1	68.6	51.1	64.8	37.1	18.9	18.4	19	22.4	45.6	31.3	50.8				70.2				62.9
176Hf/177Hf	0.282767	0.282787	0.282781	0.282788	0.282791	0.282803	0.282771	0.282763	0.282761	0.28277	0.282773	0.282795	0.28278	0.282751	0.282747		0.282763		0.282789	0.282711	0.282791	0.282763	0.282763	0.282681	0.282879	0.282897	0.282935	0.282892	0.282909	0.28283	0.282845	0.282738	0.282724	0.282732	0.282762	0.282775	0.282732	0.28275	0.282767	0.282757	0.282747	0.282751	0.282767	0.282712	0.282757	0.282769	0.282753	0.282749	0.282763
(±2σ)	4	5	5	5	5	5	5	5	5	6	6	7	5	7	7		4		±5	±4	6	6	6	6	7	5	6	7	6	7	6	10	10	13	11	14	16	22	12	11	4	17	±6	±6	±6	±5	±7	±4	±6
eHf	-0.106	0.601	0.406	0.653	0.743	1.17	0.0354	-0.263	-0.318	0	0.106	0.884	0.354	-0.672	-0.813		-0.242		0.655	-2.07	0.743	-0.248	-0.248	-3.15	3.85	4.49	5.84	4.31	4.92	2.12	2.65	-1.13	-1.63	-1.34	-0.283	0.177	-1.34	-0.707	-0.106	-0.46	-0.813	-0.672	-0.106	-2.05	-0.46	-0.0354	-0.599	-0.734	-0.254
187Os/188Os	0.2027	0.3308					0.2606				0.6986				0.5				0.415		0.1403				0.1388	0.2965		0.3159
(±2σ)	0.0031	0.0062					0.0017				0.0044				0.0018				0.02		0.0016				0.0084	0.0024		0.0034
Re/Os	19.1081	12.723					14.0286				5.58333				4.2268				72.1667		26.4783				19.6333	8.69231		5.34884
187Re/188Os	91.911	62.212					67.959				28.641				21.117				356.58		125.78				330.52	51.171		18.708
(±2σ)	2.757	1.866					2.039				0.859				0.634				10.697		3.773				9.916	1.369		0.516
187Os/188Os (i)	0.2019	0.3303	59.6063	0	160.472		0.26				0.6984				0.499				0.412		0.1392				0.136	0.2961		0.3157
γOs	59.6063	160.472					105.197				450.079				293.701				226.772		10.4724				9.29134	133.465		148.74
[truncated: 9 more columns]

## Sheet: Sheet2
0.75	15.9
1	21.2

## Sheet: Table S-4
Table S-4: Element ratios
Sample Number	Ei 2	Ei 3	Ei 4	Ei 5	Ei 6	Ei 7	Ei 8	Ei 9	Ei 10a	Ei 10b	Ei 11 a	Ei 12	Ei 13	Ei 14	Ei 15	Ei 16b	Ei 17	Ei 18	Ei 19	Ei 20	Ei 21	Ei 22a	Ei 23	Ei 24	Ei 25	Ei 26	Ei 27	Ei 28	Ei 29	Ei 30	Ei 31	Ei 32	Ei 33	Ei 34	Ei 36	Ei 38	Ei 39	Ei 40	Ei 41	Ei 42	Ei 43	Ei 44	Ei 45	Ei 46	Ei 47	Ei 48	Ei 49a	Ei 49b	Ei 50
Nb/Ta	17.5586		19.9575	18.8503	18.7924	19.5482	20.1454	16.9934	22.7178	21.9211	21.4085	19.7949	17.3051	17.108	17.6236	17.563	16.0658	16.0462	16.6032	16.1733	16.4255	19.4553	17.6074	19.6222	18.6789	17.6075	23.0588	19.4359	19.7389	20.2509	19.1618	19.6203	22.5858	22.6459	23.6434	22.3311	17.3252	22.0766	59.7181	55.818	18.8733	18.6716	19.6139	36.9605	30.9134	77.5683	68.8187	68.9128	29.254
Lu/Hf	0.0434176		0.0486087	0.0488215	0.0488215	0.0488145	0.0503854	0.0402202	0.0745342	0.0736639	0.0497449	0.0455849	0.0375608	0.0437685	0.0422638	0.0407725	0.0493827	0.0375	0.0428571	0.0487805	0.0428571	0.0384868	0.0357259	0.0440162	0.0356406	0.0411111	0.0675	0.0597826	0.0557692	0.0581006	0.0445652	0.0420959	0.0699029	0.0710059	0.0814558	0.0564399	0.0489614	0.0744879	0.067591	0.0538574	0.0536332	0.0483871	0.056314	0.063655	0.0725191	0.0393325	0.0576408	0.0596026	0.0616997
Ce/Pb	27.3713		31.5273	34.342	62.2374	75.3792	17.3298	24.2371	31.7022	180.89	23.6355	56.5027	25.987	30.0968	21.1159	23.8388	24.2466	25.2459	68.5909	23.3919	19.9833	22.0741	22.3368	25.9714	19.3421	27.2036	32.2266	33.5766	30.5556	34.5416	23.9316	26.4642	24.6939	26.502	22.9328	14.0833	20.7511	33.3319	5.19328	3.95488	23.1973	33.2	32.732	9.15598	14.6611	4.30381	4.63236	4.58173	10.2931
Nb/U	53.0685		52.2301	51.6484	50.7326	51.278	47.0853	57.9806	54.0053	44.4444	41.0848	51.6828	52.8347	52.1445	61.3869	51.4834	53.087	54.8947	52.3	52.7391	55.1429	51.5464	56.2745	44.596	48.6243	54.1322	27.6836	37.5248	36.5217	45.935	47.4879	54.7059	47.3153	43.3041	40.9663	29.4454	40.5359	43.1554	62.5788	28.0794	40.3736	43.1379	40.5666	119.121	70.6443	27.0565	38.1279	26.3723	63.614
Zr/Hf	43.2002		49.0995	44.5623	44.1111	48.8426	52.3558	44.3797	56.3882	62.2152	45.9749	48.6685	43.5736	45.8458	46.4982	46.1781	44.4444	41.65	42.0286	43.5854	39.5571	44.5724	42.4144	43.8134	42.8571	43.75	47.2917	46.087	45.5128	48.2309	43.8406	42.2735	48.4214	48.4142	54.078	52.5832	45.3309	50.8436	89.9757	85.7584	45.173	42.2581	45.715	73.7372	66.2882	78.3206	80.2708	80.4609	71.6519
KN/KN*	1.20012		0.737034	0.7371	0.736056	0.722534	0.900336	1.20578	0.506284	0.573782	0.760851	0.53843	1.10736	1.0487	1.19835	1.02305	0.825516	0.835041	0.819268	0.831677	1.17482	0.866065	1.26578	1.01674	1.1248	0.572197	0.306397	0.44588	0.448259	0.454133	0.830216	1.00913	0.630003	0.571757	0.605823	0.873908	0.981876	0.583661	0.879548	0.918068	0.734862	0.733781	0.697366	2.1391	1.25155	0.822731	0.946596	0.763611	0.643685
Dy/Yb	2.65931		2.75963	2.75248	2.71782	2.76345	2.30492	2.69435	2.52802	2.58634	2.57082	2.77931	2.74733	2.60241	2.58409	2.5919	2.52	2.56522	2.5	2.52	2.66667	2.83439	2.95533	2.78082	2.80488	2.94608	2.84091	2.92513	3	2.91628	2.78571	2.90566	2.44351	2.4346	2.34056	2.00394	2.5	2.45149	1.36842	1.25	2.61084	2.65	2.54378	1.58738	1.9272	1.06436	1.15468	1.11986	2.01385
La/Yb	33.8642		44.7913	44.7228	41.8267	44.6519	40.4303	31.0206	55.1386	55.3885	37.9804	43.2008	34.1503	33.5378	36.1546	35.5919	35.28	32.4783	33.8636	34.16	32.4444	49.0446	41.8667	43.6986	47.3171	45.2941	42.5	40.9626	40.7222	41.4884	42.7381	36.9811	48.7364	49.0042	53.2632	33.3583	33.1789	47.7425	18.5425	24.7895	41.3005	42.4	41.7097	39.699	43.1648	39.8119	25.6151	24.0034	43.4155
CaO/TiO2	4.319	4.40293	4.46326	4.53074	4.52412	4.61513	4.31068	4.47584	5.19369	5.89767	5.29817	5.76226	4.32609	4.1597	4.27519	4.29545	4.20593	4.38546	4.80326	4.20623	4.22666	5.78539	5.05784	5.57397	5.22045	5.20294	5.43277	5.15552	4.59103	4.73769	5.72039	5.26946	5.19964	5.17744	5.13699	4.37094	4.33002	4.97962	3.78496	6.24466	5.11548	5.20955	5.1854	4.00576	6.71749	7.68868	2.62545	5.67176	6.00376
CaO/Al2O3	0.88	0.87	1.03	1.04	1.04	1.05	0.54	0.87	0.77	0.85	0.85	1.19	0.9	0.77	0.76	0.82	0.7	0.84	0.82	0.7	0.77	1.28	1.22	1.19	1.1	1.27	1.04	1.02	0.98	1.03	1.19	1.25	0.79	0.78	0.58	0.47	0.76	0.71	0.07	0.08	0.94	0.92	0.93	0.13	0.32	0.08	0.03	0.07	0.34
[truncated: 11 more columns]

## Sheet: Table S-5
Table S-5: Modelling parameters
Thermal Parameters	Lower Crust	Middle Crust
Magma liquidus temperature, Tl,m	1320 °C	1300 °C
Magma initial temperature, Tm0	1320 °C	1300 °C
Contaminant liquidus temperature, Tl,a	1100 °C	1050 °C
Contaminant initial temperature, Ta	900 °C	600 °C
Solidus temperature, Ts	950 °C	925 °C
Equilibration temperature, Teq	980 °C	980 °C
Crystallisation enthalpy, Δhcry	396.000 J/Kg	396.000 J/Kg
Isobaric specific heat of magma, Cp,m	1484 J/kg K	1484 J/kg K
Fusion enthalpy, Δhfus	354.000 J/Kg	312,000 J/Kg
Isobaric specific heat of contaminant, Cp,a	1388 J/Kg K	1379 J/Kg K
	Sr	Nd
Devonian Slate (S200) initial concentration, C0	98 ppm	8.2 ppm
Devonian Slate (S200) isotope ratio, εm ab	0.74500	0.51198
Mica Schist (S144) initial concentration, C0	83 ppm	5 ppm
Mica Schist (S144) isotope ratio, εm ab	0.74600	0.51192
Mafic Granulite (S32) initial concentration, C0	1325 ppm	36.9 ppm
Alkali basalt SG 26 isotope ratio, εm ab	0.709477	0.51217
Contaminant trace element distribution coefficient, Da	0.5	0.25
Sources:
Wörner, G., Staudigel, H., Zindler, A., 1985. Isotopic constraints on open system evolution of the Laacher See magma chamber (Eifel, West Germany). Earth and Planetary Science Letters 75, 37-49.
Stosch, H.-G., Lugmair, G., 1984. Evolution of the lower continental crust: granulite facies xenoliths from the Eifel, West Germany. Nature 311, 368-370.
Schneider, K., Kirchenbaur, M., Fonseca, R., Kasper, H., Münker, C., Froitzheim, N., 2016. Role of crustal assimilation and basement compositions in the petrogenesis of differentiated intraplate volcanic rocks: a case study from the Siebengebirge Volcanic Field, Germany. Contributions to Mineralogy and Petrology 171, 1-30.
